# Supplementary material for: Interleukin-2-Mediated Engraftment of Human Peripheral Blood Mononuclear Cells in Immunodeficient Mice to Develop a Model of HIV Infection: New Criteria for Engraftment Monitoring
Source: Int J Mol Sci. 2026 Jul 14;27(14):6266. doi: 10.3390/ijms27146266 (PMC13409855; doi:10.3390/ijms27146266)
Supplement: Supplementary file 1 [file ijms-27-06266-s001.zip]

Archive with 23 entries (22 files):
- Supplementary files/
- Supplementary files/Figure S1.pdf
- Supplementary files/Figure S10.pdf
- Supplementary files/Figure S11.pdf
- Supplementary files/Figure S12.pdf
- Supplementary files/Figure S2.pdf
- Supplementary files/Figure S3.pdf
- Supplementary files/Figure S4.pdf
- Supplementary files/Figure S5.pdf
- Supplementary files/Figure S6.pdf
- Supplementary files/Figure S7.pdf
- Supplementary files/Figure S8.pdf
- Supplementary files/Figure S9.pdf
- Supplementary files/Table S1.pdf
- Supplementary files/Table S10.pdf
- Supplementary files/Table S2.pdf
- Supplementary files/Table S3.pdf
- Supplementary files/Table S4.pdf
- Supplementary files/Table S5.pdf
- Supplementary files/Table S6.pdf
- Supplementary files/Table S7.pdf
- Supplementary files/Table S8.pdf
- Supplementary files/Table S9.pdf
